# Supplementary material for: Donkey Milk Fermentation by Lactococcus lactis subsp. cremoris and Lactobacillus rhamnosus Affects the Antiviral and Antibacterial Milk Properties
Source: Molecules. 2021 Aug 23;26(16):5100. doi: 10.3390/molecules26165100 (PMC8398202; doi:10.3390/molecules26165100)
Supplement: Supplementary file 1 [file molecules-26-05100-s001.zip]

Archive with 1 entries (1 files):
- molecules-1298494-supplementary.pdf
